# Supplementary material for: Diversity, compositional and functional differences between gut microbiota of children and adults
Source: Sci Rep. 2020 Jan 23;10:1040. doi: 10.1038/s41598-020-57734-z (PMC6978381; doi:10.1038/s41598-020-57734-z)
Supplement: Supplementary file 2 — Supplementary tables. [file 41598_2020_57734_MOESM2_ESM.xlsx]

## Sheet: Suppl. Table1
Supplementary Table 1: The association of questionnaire data with microbiome diversity and composition
	Generation R (GenR)					Rotterdam Study (RS)
	N	Shannon		Bray-Curtis		N	Shannon		Bray-Curtis
		Beta	Pvalue	R2	Pvalue		Beta	Pvalue	R2	Pvalue
Antibiotics use	196	-0.087	0.003	0.001	0.001	7	0.114	0.341	0.000	0.72
Probiotics use	147	0.003	0.914	0.000	0.27	143	0.003	0.910	0.000	0.66
Travel abroad	324	0.040	0.149	0.001	0.21	186	0.040	0.142	0.001	0.04

## Sheet: Suppl. Table2
Supplementary Table 2: Single OTU associations with BMI in the GenR and RS cohorts
	GenR		RS
	N=1,712		N=1,371
Genus	Coefficient	q-value	Coefficient	q-value
RuminococcaceaeUCG014			-0.0037	8.6E-06
ChristensenellaceaeR7group	-0.0044	8.3E-04	-0.0034	6.5E-08
RuminococcaceaeUCG002	-0.0025	3.2E-02	-0.0024	4.1E-05
RuminococcaceaeNK4A214group			-0.0017	1.2E-07
RuminococcaceaeUCG005	-0.0012	1.8E-02	-0.0016	1.0E-08
Alistipes	-0.0024	8.1E-03	-0.0015	4.2E-04
Ruminococcus1			-0.0014	2.5E-03
RuminococcaceaeUCG010	-0.0011	1.3E-02	-0.0014	6.0E-09
Coprococcus2			-0.0014	1.7E-02
eligensgroup	-0.0013	4.4E-02	-0.0013	5.7E-04
Ruminiclostridium6	-0.0019	3.4E-04	-0.0012	1.1E-03
xylanophilumgroup	-0.0014	2.7E-05	-0.0010	5.5E-06
Anaerotruncus			-0.0008	1.0E-03
LachnospiraceaeNK4A136group	-0.0022	1.9E-04	-0.0008	2.9E-02
LachnospiraceaeND3007group	-0.0011	3.7E-04	-0.0008	8.9E-03
Barnesiella	-0.0016	9.2E-03	-0.0007	2.9E-03
FamilyXIIIAD3011group			-0.0007	7.1E-06
Akkermansia			-0.0006	3.8E-02
Ruminococcaceae			-0.0006	5.0E-04
LachnospiraceaeUCG008	-0.0011	2.5E-03	-0.0005	1.4E-02
Ruminiclostridium9	-0.0005	6.4E-03	-0.0004	4.3E-03
Odoribacter	-0.0010	1.6E-03	-0.0004	1.1E-02
Oscillospira			-0.0004	2.4E-03
Christensenellaceae			-0.0004	1.7E-05
Butyricicoccus			0.0006	1.2E-02
Lactobacillus			0.0006	8.5E-04
Lachnoclostridium			0.0006	4.5E-02
Coprococcus3			0.0008	3.3E-02
Dorea			0.0014	2.3E-03
halliigroup			0.0014	3.0E-02
Blautia			0.0021	4.6E-02
Streptococcus			0.0026	1.1E-05
rectalegroup			0.0032	1.7E-05
Parabacteroides	-0.0015	2.6E-02
LachnospiraceaeUCG010	-0.0011	2.5E-06
RuminococcaceaeUCG003	-0.0009	2.2E-03
Lachnospiraceae_unknowngenus	-0.0009	1.7E-04
LachnospiraceaeUCG004	-0.0008	6.0E-03
Ruminococcaceae_unknowngenus	-0.0006	2.7E-02
FamilyXIIIUCG001	-0.0006	4.5E-04
Christensenellaceae_unknowngenus	-0.0005	4.4E-03
Oscillibacter	-0.0005	3.1E-02
Terrisporobacter	0.0005	4.2E-02
Intestinibacter	0.0014	9.7E-04
Romboutsia	0.0020	2.6E-03
Bifidobacterium	0.0046	3.2E-04
Bacterial associations with BMI in the RS and GenR cohorts. The +/- sign of the coefficient values indicate the direction of the correlation of the genus with BMI. FDR = 0.05

## Sheet: Suppl.Table3
Supplementary Table 3: Differentially abundant genera between children (GenR) and adults (RS). minus(-) sign in the coefficient mean less abundant in adults and plus(+) mean higher abundant in adults.
	Coefficient	p-value	q-value
Bacteroides	-0.134	1.97E-38	7.06E-37
Prevotella9	-0.110	1.46E-16	2.09E-15
Dialister	-0.068	5.79E-91	3.45E-89
Faecalibacterium	-0.045	6.83E-09	6.26E-08
Alistipes	-0.029	1.10E-12	1.27E-11
Barnesiella	-0.024	5.61E-19	9.54E-18
Parabacteroides	-0.024	3.57E-14	4.47E-13
Bifidobacterium	-0.021	2.26E-07	1.70E-06
Odoribacter	-0.017	3.46E-31	9.90E-30
Haemophilus	-0.013	1.11E-92	7.24E-91
coprostanoligenesgroup	-0.012	6.31E-03	2.77E-02
Sutterella	-0.011	5.10E-08	4.05E-07
RuminococcaceaeUCG003	-0.009	6.27E-09	5.82E-08
Bilophila	-0.007	1.08E-12	1.27E-11
Tyzzerella4	-0.007	3.17E-04	1.65E-03
LachnospiraceaeUCG004	-0.006	6.82E-06	4.43E-05
Veillonella	-0.004	3.72E-19	6.49E-18
Caproiciproducens	-0.003	8.88E-09	7.94E-08
Prevotella	-0.003	1.34E-16	1.96E-15
Porphyromonas	-0.002	7.88E-31	2.17E-29
Enterococcus	0.001	1.10E-02	4.53E-02
Holdemania	0.001	7.99E-03	3.42E-02
Faecalitalea	0.001	5.21E-25	1.17E-23
RuminococcaceaeUCG011	0.001	6.86E-13	8.17E-12
Methanobrevibacter*	0.002	1.07E-24	2.32E-23
Sellimonas	0.002	4.05E-09	3.81E-08
Olsenella	0.002	2.59E-04	1.37E-03
PorphyromonadaceaeUKG	0.002	7.96E-09	7.20E-08
brachygroup	0.003	3.29E-08	2.67E-07
CandidatusSoleaferrea	0.003	1.47E-28	3.63E-27
Lactococcus	0.003	3.59E-17	5.47E-16
Shuttleworthia	0.003	1.64E-39	6.16E-38
Pseudobutyrivibrio	0.004	1.99E-50	8.36E-49
Erysipelatoclostridium	0.004	3.17E-06	2.16E-05
Slackia	0.005	4.29E-12	4.79E-11
Oscillospira	0.005	1.09E-22	2.17E-21
Alloprevotella	0.006	1.78E-04	9.65E-04
Actinomyces	0.006	9.56E-96	6.84E-94
Adlercreutzia	0.006	2.12E-08	1.76E-07
Anaerofilum	0.006	4.14E-16	5.69E-15
FamilyXIIIAD3011group	0.006	4.23E-10	4.38E-09
FamilyXIIIUCG001	0.007	1.34E-17	2.08E-16
Howardella	0.007	2.90E-53	1.30E-51
LachnospiraceaeFCS020group	0.008	3.96E-14	4.89E-13
Lachnoclostridium	0.008	2.04E-04	1.09E-03
PrevotellaceaeUKG	0.008	1.80E-04	9.65E-04
Desulfovibrio	0.008	2.50E-23	5.26E-22
Coprococcus3	0.009	1.31E-03	6.28E-03
Anaerotruncus	0.009	1.07E-07	8.25E-07
RuminococcaceaeUCG008	0.010	1.28E-54	6.52E-53
Holdemanella	0.010	1.04E-05	6.44E-05
Butyricicoccus	0.010	3.24E-08	2.67E-07
Senegalimassilia	0.011	5.57E-18	8.86E-17
Murimonas	0.011	4.93E-112	4.40E-110
RuminococcaceaeUCG013	0.011	8.66E-12	9.52E-11
Peptococcus	0.011	8.71E-71	4.79E-69
Enterorhabdus	0.013	2.93E-134	2.99E-132
Intestinimonas	0.014	1.65E-103	1.31E-101
Ruminiclostridium5	0.014	3.69E-54	1.76E-52
Butyrivibrio	0.016	1.29E-16	1.92E-15
Roseburia	0.016	4.38E-15	5.80E-14
Clostridiumsensustricto1	0.016	3.88E-04	1.98E-03
gauvreauiigroup	0.017	4.33E-10	4.42E-09
torquesgroup	0.018	8.18E-08	6.36E-07
LachnospiraceaeND3007group	0.020	2.61E-33	8.48E-32
Coprococcus1	0.020	2.67E-147	3.81E-145
Subdoligranulum	0.021	1.76E-05	1.08E-04
LachnospiraceaeUCG008	0.022	1.34E-173	2.39E-171
ErysipelotrichaceaeUCG003	0.022	1.03E-22	2.10E-21
Streptococcus	0.024	7.07E-14	8.57E-13
Ruminococcus2	0.029	2.42E-25	5.57E-24
Marvinbryantia	0.032	3.80E-144	4.52E-142
Fusicatenibacter	0.034	5.80E-26	1.38E-24
CoriobacteriaceaeUKG	0.038	2.98E-210	7.10E-208
Dorea	0.040	1.17E-33	4.00E-32
RuminococcaceaeUCG014	0.042	1.39E-08	1.21E-07
Anaerostipes	0.044	1.32E-41	5.23E-40
halliigroup	0.087	5.88E-251	2.10E-248
Blautia	0.154	2.16E-292	1.55E-289
* archea kingdom are not reported in the paper

## Sheet: Suppl.Table4
Supplementary Table 4: Differentially abundant pathways between children (GenR) and adults (RS) in LEfSe
Feature	log(highest class average)	class	LDA effect size	p-value
ko00564:Glycerophospholipid_metabolism	3.57899			1.42706e-85
ko01055:Biosynthesis_of_vancomycin_group_antibiotics	4.20602	GenR	2.83982	2.8019e-103
ko00030:Pentose_phosphate_pathway	4.02365	RS	2.42402	4.91685e-155
ko01056:Biosynthesis_of_type_II_polyketide_backbone	0			-
ko00643:Styrene_degradation	2.49993			8.3647e-23
ko04210:Apoptosis	0.84643			0.000544794
ko00910:Nitrogen_metabolism	3.53388			1.45848e-25
ko00500:Starch_and_sucrose_metabolism	3.84817			0.00582349
ko05146:Amoebiasis	1.83119			4.67597e-39
ko04115:p53_signaling_pathway	0			-
ko03410:Base_excision_repair	3.71919			5.23059e-69
ko05012:Parkinsons_disease	0			-
ko05016:Huntingtons_disease	1.35144			2.99626e-08
ko00311:Penicillin_and_cephalosporin_biosynthesis	2.83584			6.40889e-24
ko00522:Biosynthesis_of_12__14and_16_membered_macrolides	0			-
ko00601:Glycosphingolipid_biosynthesis_lacto_and_neolacto_series	0.602484			9.70517e-97
ko00053:Ascorbate_and_aldarate_metabolism	3.08193			1.51064e-47
ko00540:Lipopolysaccharide_biosynthesis	3.47255	GenR	2.93935	2.11259e-227
ko03070:Bacterial_secretion_system	3.58201			6.30249e-43
UNINTEGRATED	5.62142	RS	3.01988	2.68402e-87
ko00300:Lysine_biosynthesis	4.06877	RS	2.5612	1.13419e-178
ko00130:Ubiquinone_and_other_terpenoid_quinone_biosynthesis	3.22288	GenR	2.53174	4.80061e-159
ko00623:Toluene_degradation	2.1269			-
ko00196:Photosynthesis_antenna_proteins	0			-
ko03010:Ribosome	3.91993			0.000196988
ko05322:Systemic_lupus_erythematosus	0.2885			0.00801122
ko04142:Lysosome	0.5091			-
ko00930:Caprolactam_degradation	2.72454			4.97639e-05
ko00785:Lipoic_acid_metabolism	3.32953	GenR	2.57378	1.14006e-104
ko00680:Methane_metabolism	3.568	RS	2.28622	2.63815e-238
ko03450:Non_homologous_end_joining	2.17398			-
ko00521:Streptomycin_biosynthesis	3.94681	GenR	2.18865	4.36453e-43
ko04621:NOD_like_receptor_signaling_pathway	2.63811			6.33683e-37
ko03020:RNA_polymerase	3.81512	GenR	2.04362	2.76828e-75
ko00120:Primary_bile_acid_biosynthesis	2.92192			6.82761e-05
ko00960:Tropane_piperidine_and_pyridine_alkaloid_biosynthesis	3.35978			8.65015e-115
ko00450:Selenocompound_metabolism	3.88653	GenR	2.10233	3.03051e-85
ko00630:Glyoxylate_and_dicarboxylate_metabolism	3.59367			6.21159e-32
ko00830:Retinol_metabolism	2.54093			1.37326e-63
ko00473:D_Alanine_metabolism	3.93452			4.28722e-21
ko00340:Histidine_metabolism	3.93247			0.000142452
ko04122:Sulfur_relay_system	3.80129	RS	2.50283	3.84034e-183
ko01053:Biosynthesis_of_siderophore_group_nonribosomal_peptides	2.56966			3.30628e-99
ko00622:Xylene_degradation	0.690772			-
ko00380:Tryptophan_metabolism	2.93242			3.33398e-12
ko00624:Polycyclic_aromatic_hydrocarbon_degradation	1.34926			-
ko00480:Glutathione_metabolism	3.38784	GenR	2.29677	2.57102e-182
ko00920:Sulfur_metabolism	3.64123			6.84204e-29
ko00710:Carbon_fixation_in_photosynthetic_organisms	3.95893			-
ko00561:Glycerolipid_metabolism	3.53164	RS	2.31328	5.88279e-245
ko00051:Fructose_and_mannose_metabolism	3.87309	RS	2.47808	4.88988e-195
ko00061:Fatty_acid_biosynthesis	3.97562	RS	2.35127	4.97327e-130
ko03018:RNA_degradation	3.48368			8.3045e-150
ko03030:DNA_replication	3.79998			4.52013e-20
ko00633:Nitrotoluene_degradation	3.39218	RS	2.56675	3.42621e-278
ko05111:Biofilm_formation_Vibrio_cholerae	2.7698	GenR	2.00577	3.06347e-47
ko00600:Sphingolipid_metabolism	3.49905	GenR	2.42928	8.0346e-174
ko05131:Shigellosis	0			-
ko04112:Cell_cycle_Caulobacter	3.90168			1.0432e-13
ko00620:Pyruvate_metabolism	3.85093	RS	2.34332	3.76592e-213
ko00260:Glycine_serine_and_threonine_metabolism	3.77712			-
ko00520:Amino_sugar_and_nucleotide_sugar_metabolism	3.81961			3.35395e-42
ko04614:Renin_angiotensin_system	0			-
ko00903:Limonene_and_pinene_degradation	2.58585			-
ko00750:Vitamin_B6_metabolism	3.79548	GenR	2.45024	3.8775e-195
ko00010:Glycolysis_Gluconeogenesis	3.84779			1.09899e-81
ko00770:Pantothenate_and_CoA_biosynthesis	4.02634	RS	2.13073	5.26205e-73
ko04910:Insulin_signaling_pathway	2.79374			4.74529e-09
ko01051:Biosynthesis_of_ansamycins	4.50473	RS	2.94378	3.51038e-62
ko00510:N_Glycan_biosynthesis	2.35014			1.96206e-22
UNMAPPED	0			-
ko00280:Valine_leucine_and_isoleucine_degradation	3.224	GenR	2.08404	8.60634e-168
ko04113:Meiosis_yeast	0.819366			4.39805e-83
ko01057:Biosynthesis_of_type_II_polyketide_products	0			-
ko00331:Clavulanic_acid_biosynthesis	0			-
ko00250:Alanine_aspartate_and_glutamate_metabolism	4.00412			2.55101e-41
ko00240:Pyrimidine_metabolism	3.79077			5.42107e-16
ko00531:Glycosaminoglycan_degradation	3.40674	GenR	2.87437	4.99562e-245
ko00970:Aminoacyl_tRNA_biosynthesis	3.97927			9.13333e-08
ko00361:Chlorocyclohexane_and_chlorobenzene_degradation	2.45774			8.30899e-83
ko00472:D_Arginine_and_D_ornithine_metabolism	2.72569	GenR	2.11782	1.1002e-84
ko00621:Dioxin_degradation	2.76554			-
ko02030:Bacterial_chemotaxis	3.93498	RS	2.08759	6.88645e-08
ko00312:Beta_Lactam_resistance	3.34663	RS	2.35081	6.39343e-111
ko00190:Oxidative_phosphorylation	3.42353			1.45739e-26
ko00270:Cysteine_and_methionine_metabolism	3.85955			1.04914e-15
ko00052:Galactose_metabolism	3.84005			-
ko00790:Folate_biosynthesis	3.82679	GenR	2.27729	1.47188e-44
ko05110:Vibrio_cholerae_infection	0			-
ko00720:Carbon_fixation_pathways_in_prokaryotes	3.79023	GenR	2.09283	2.01942e-58
ko03022:Basal_transcription_factors	0			-
ko04974:Protein_digestion_and_absorption	2.31546			1.68974e-258
ko00640:Propanoate_metabolism	3.56992	RS	2.03907	4.01714e-85
ko00591:Linoleic_acid_metabolism	2.46253			-
ko00040:Pentose_and_glucuronate_interconversions	3.70468			4.31155e-07
ko00780:Biotin_metabolism	3.87094			4.43841e-07
ko00627:Aminobenzoate_degradation	2.90944			4.71012e-50
ko03008:Ribosome_biogenesis_in_eukaryotes	2.47893			1.94599e-45
ko00230:Purine_metabolism	3.66371			-
ko00072:Synthesis_and_degradation_of_ketone_bodies	3.3115			5.6632e-06
ko00020:Citrate_cycle__TCA_cycle_	3.66828	GenR	2.42378	3.55388e-123
ko02060:Phosphotransferase_system__PTS_	3.46583	RS	2.46776	5.40976e-164
ko00650:Butanoate_metabolism	3.62335			0.000193147
ko00562:Inositol_phosphate_metabolism	2.96248			1.40449e-21
ko00625:Chloroalkane_and_chloroalkene_degradation	2.34288			-
ko00900:Terpenoid_backbone_biosynthesis	3.91373			4.78016e-23
ko00360:Phenylalanine_metabolism	3.21953			4.23381e-63
ko00760:Nicotinate_and_nicotinamide_metabolism	3.79007			2.80184e-35
ko00363:Bisphenol_degradation	1.58691			-
ko00350:Tyrosine_metabolism	3.43043			-
ko00909:Sesquiterpenoid_and_triterpenoid_biosynthesis	0			-
ko00730:Thiamine_metabolism	4.07845	RS	2.39176	2.92709e-78
ko00943:Isoflavonoid_biosynthesis	0			-
ko05150:Staphylococcus_aureus_infection	1.72253			5.51937e-212
ko03420:Nucleotide_excision_repair	3.62158			0.0106338
ko05010:Alzheimers_disease	0			-
ko00281:Geraniol_degradation	2.77854	GenR	2.10904	2.77512e-10
ko02040:Flagellar_assembly	3.62567	GenR	2.45778	1.67154e-24
ko00908:Zeatin_biosynthesis	3.53577	GenR	2.2959	1.47462e-174
ko03060:Protein_export	3.86628			9.70089e-09
ko00410:beta_Alanine_metabolism	2.15925			-
ko00121:Secondary_bile_acid_biosynthesis	3.97486			-
ko04962:Vasopressin_regulated_water_reabsorption	0			-
ko05130:Pathogenic_Escherichia_coli_infection	0			-
ko00195:Photosynthesis	3.54327	RS	2.41903	7.89876e-65
ko00362:Benzoate_degradation	3.14364			6.28563e-07
ko00400:Phenylalanine_tyrosine_and_tryptophan_biosynthesis	3.86503	RS	2.29238	9.38573e-157
ko00460:Cyanoamino_acid_metabolism	1.64468			-
ko00660:C5_Branched_dibasic_acid_metabolism	4.17182	RS	2.84969	2.11253e-204
ko00965:Betalain_biosynthesis	0			-
ko04146:Peroxisome	2.89338	GenR	2.19156	6.78594e-81
ko05100:Bacterial_invasion_of_epithelial_cells	0.924966			-
ko00364:Fluorobenzoate_degradation	0.574275			-
ko00980:Metabolism_of_xenobiotics_by_cytochrome_P450	1.65587			-
ko00565:Ether_lipid_metabolism	1.61269			7.81812e-81
ko00430:Taurine_and_hypotaurine_metabolism	3.39467			3.69966e-51
ko04976:Bile_secretion	0			-
ko00983:Drug_metabolism_other_enzymes	3.87541	GenR	2.46815	7.18854e-170
ko01040:Biosynthesis_of_unsaturated_fatty_acids	3.29682			-
ko00062:Fatty_acid_elongation	1.04619			0.0102184
ko05120:Epithelial_cell_signaling_in_Helicobacter_pylori_infection	2.96871			8.37487e-135
ko03430:Mismatch_repair	3.95417			0.0302119
ko05142:Chagas_disease__American_trypanosomiasis_	0			-
ko05143:African_trypanosomiasis	1.65885			0.000199369
ko00253:Tetracycline_biosynthesis	1.76615			-
ko00290:Valine_leucine_and_isoleucine_biosynthesis	4.19699	RS	2.77899	1.33643e-180
ko04141:Protein_processing_in_endoplasmic_reticulum	2.36677			9.50375e-178
ko03440:Homologous_recombination	3.9			8.25193e-16
ko00140:Steroid_hormone_biosynthesis	2.39623			2.0129e-246
ko00310:Lysine_degradation	3.04058			1.45391e-11
ko02020:Two_component_system	3.3268			0.000322116
ko03013:RNA_transport	2.80167			7.35326e-287
ko00330:Arginine_and_proline_metabolism	3.72088	RS	2.03854	8.03923e-107
ko00071:Fatty_acid_degradation	3.38099			1.83319e-06
ko00740:Riboflavin_metabolism	3.80601	GenR	2.1151	7.66941e-37
ko00511:Other_glycan_degradation	3.99519	GenR	3.04322	9.1267e-179
ko00626:Naphthalene_degradation	3.35824			3.3139e-10
ko02010:ABC_transporters	3.75111	RS	2.54241	9.10473e-220
ko00100:Steroid_biosynthesis	0.92349			0.00138439
ko00670:One_carbon_pool_by_folate	4.04822	GenR	2.44815	1.27077e-87
ko00471:D_Glutamine_and_D_glutamate_metabolism	4.05763			9.34313e-05
ko00860:Porphyrin_and_chlorophyll_metabolism	3.71575	RS	2.43095	8.59606e-129
ko03050:Proteasome	1.20803			1.16228e-45
ko03015:mRNA_surveillance_pathway	0			-
ko04626:Plant_pathogen_interaction	3.10355			2.50257e-14
ko00642:Ethylbenzene_degradation	0.744436			-
ko00791:Atrazine_degradation	2.88736	RS	2.07735	6.35279e-114
ko00440:Phosphonate_and_phosphinate_metabolism	2.94297			2.83537e-30
ko00590:Arachidonic_acid_metabolism	1.44121			-
ko00906:Carotenoid_biosynthesis	1.63757			1.41552e-09
ko00941:Flavonoid_biosynthesis	1.99126			2.03859e-05
ko00550:Peptidoglycan_biosynthesis	4.04993			2.46006e-24
ko00523:Polyketide_sugar_unit_biosynthesis	3.51957			-
